# Supplementary material for: Common cuckoo eggs are more resistant to puncture by the host
Source: Int J Parasitol Parasites Wildl. 2024 Oct 16;25:101003. doi: 10.1016/j.ijppaw.2024.101003 (PMC11532261; doi:10.1016/j.ijppaw.2024.101003)
Supplement: Multimedia component 1 [file mmc1.xlsx]

## Sheet: egg pecking_1
Species	Site	Video time (min)	Nests ID.	Exp. time	Egg type	time to visit nest	Number of egg pecks (times)	Egg pecking time (s)	frequency (times/sec)	times stopped	times for egg broken	times left nest	egg-pecking outcome	Note
Oriental reed warbler	SFTZ, Jilin, China	30	1	2022.07.03	ORW	226	169	61	2.77	33	34	1	broken eggshell
Oriental reed warbler	SFTZ, Jilin, China	30		2022.07.02	CC	46	137	65	2.11	40	40	6	not broken
Oriental reed warbler	SFTZ, Jilin, China	30		2022.07.04	BUD	95	443	152	2.91	87	88	12	broken eggshell
Oriental reed warbler	SFTZ, Jilin, China	30	2	2022.07.09	ORW	40	4	1	4	0	1	0	broken eggshell
Oriental reed warbler	SFTZ, Jilin, China	30		2022.07.03	CC	300	716	253	2.83	68	68	0	not broken
Oriental reed warbler	SFTZ, Jilin, China	30		2022.07.04	BUD	56	56	17	3.29	16	17	1	broken eggshell
Oriental reed warbler	SFTZ, Jilin, China	30	3	2022.07.07	ORW	458	18	22	0.82	4	5	0	broken eggshell
Oriental reed warbler	SFTZ, Jilin, China	30		2022.07.06	CC	213	37	23	1.61	15	15	2	not broken
Oriental reed warbler	SFTZ, Jilin, China	30		2022.07.07	BUD	123	144	65	2.22	56	56	5	not broken
Oriental reed warbler	SFTZ, Jilin, China	30	4	2022.07.06	ORW	12	27	17	1.59	13	14	1	broken eggshell
Oriental reed warbler	SFTZ, Jilin, China	30		2022.07.10	CC	215	52	32	1.63	13	13	1	not broken
Oriental reed warbler	SFTZ, Jilin, China	30		2022.07.08	BUD	62	55	39	1.41	37	37	2	broken eggshell
Oriental reed warbler	SFTZ, Jilin, China	30	5	2022.07.10	ORW	507	21	13	1.62	4	5	0	eggs broken
Oriental reed warbler	SFTZ, Jilin, China	30		2022.07.09	CC	624	25	15	1.67	7	7	2	not broken
Oriental reed warbler	SFTZ, Jilin, China	30		2022.07.11	BUD	1404	22	12	1.83	10	10	1	broken eggshell
Oriental reed warbler	SFTZ, Jilin, China	30	6	2022.07.10	ORW	—	—	—	—	—	—	—	broken eggshell	video was bad but broken eggshell was found in the nest
Oriental reed warbler	SFTZ, Jilin, China	30		2022.07.10	CC	130	5	1	5	0	1	0	not broken
Oriental reed warbler	SFTZ, Jilin, China	30		2022.07.11	BUD	297	4	2	2	2	2	0	broken eggshell
Oriental reed warbler	SFTZ, Jilin, China	30	7	2022.07.10	ORW	—	—	—	—	—	—	—	not visited the nest
Oriental reed warbler	SFTZ, Jilin, China	30		2022.07.10	CC	—	—	—	—	—	—	—	not visited the nest
Oriental reed warbler	SFTZ, Jilin, China	30		2022.07.10	BUD	—	—	—	—	—	—	—	not visited the nest
Oriental reed warbler	SFTZ, Jilin, China	30	8	2022.07.08	ORW	273	3	2	1.5	0	1	0	broken eggshell
Oriental reed warbler	SFTZ, Jilin, China	30		2022.07.09	CC	63	47	16	2.94	17	17	5	not broken
Oriental reed warbler	SFTZ, Jilin, China	30		2022.07.10	BUD	523	14	9	1.56	7	7	1	broken eggshell
Oriental reed warbler	SFTZ, Jilin, China	30	9	2022.07.10	ORW	32	81	38	2.13	22	22	0	not broken
Oriental reed warbler	SFTZ, Jilin, China	30		2022.07.10	CC	108	70	27	2.59	22	22	3	not broken
Oriental reed warbler	SFTZ, Jilin, China	30		2022.07.11	BUD	518	23	17	1.35	16	17	3	not broken
Oriental reed warbler	SFTZ, Jilin, China	30	10	2022.07.10	ORW	—	—	—	—	—	—	—	visited nests but not pecking
Oriental reed warbler	SFTZ, Jilin, China	30		2022.07.10	CC	—	—	—	—	—	—	—	visited nests but not pecking
Oriental reed warbler	SFTZ, Jilin, China	30		2022.07.11	BUD	—	—	—	—	—	—	—	visited nests but not pecking
