# Supplementary material for: Common cuckoo eggs are more resistant to puncture by the host
Source: Int J Parasitol Parasites Wildl. 2024 Oct 16;25:101003. doi: 10.1016/j.ijppaw.2024.101003 (PMC11532261; doi:10.1016/j.ijppaw.2024.101003)
Supplement: Multimedia component 2 [file mmc2.xlsx]

## Sheet: egg pecking_2
Species	Site	Exp. time	Nests ID.	Egg type	Number of egg pecks (times)	Egg pecking time (sec)	frequency(times/sec)	egg-pecking outcome-1	egg-pecking outcome-2
Oriental reed warbler	SFTZ, Jilin, China	2022.07.03	1	ORW	169	61	2.77	broken eggshell	1
Oriental reed warbler	SFTZ, Jilin, China	2022.07.09	2	ORW	4	1	4	broken eggshell	1
Oriental reed warbler	SFTZ, Jilin, China	2022.07.07	3	ORW	18	22	0.82	broken eggshell	1
Oriental reed warbler	SFTZ, Jilin, China	2022.07.06	4	ORW	27	17	1.59	broken eggshell	1
Oriental reed warbler	SFTZ, Jilin, China	2022.07.10	5	ORW	21	13	1.62	broken eggshell	1
Oriental reed warbler	SFTZ, Jilin, China	2022.07.10	6	ORW	—	—	—	broken eggshell	1
Oriental reed warbler	SFTZ, Jilin, China	2022.07.08	7	ORW	3	2	1.5	broken eggshell	1
Oriental reed warbler	SFTZ, Jilin, China	2022.07.10	8	ORW	81	38	2.13	not broken	0
Oriental reed warbler	SFTZ, Jilin, China	2022.07.02	1	CC	137	65	2.11	not broken	0
Oriental reed warbler	SFTZ, Jilin, China	2022.07.03	2	CC	716	253	2.83	not broken	0
Oriental reed warbler	SFTZ, Jilin, China	2022.07.06	3	CC	37	23	1.61	not broken	0
Oriental reed warbler	SFTZ, Jilin, China	2022.07.10	4	CC	52	32	1.63	not broken	0
Oriental reed warbler	SFTZ, Jilin, China	2022.07.09	5	CC	25	15	1.67	not broken	0
Oriental reed warbler	SFTZ, Jilin, China	2022.07.10	6	CC	5	1	5	not broken	0
Oriental reed warbler	SFTZ, Jilin, China	2022.07.09	7	CC	47	16	2.94	not broken	0
Oriental reed warbler	SFTZ, Jilin, China	2022.07.10	8	CC	70	27	2.59	not broken	0
Oriental reed warbler	SFTZ, Jilin, China	2022.07.04	1	BUG	443	152	2.91	broken eggshell	1
Oriental reed warbler	SFTZ, Jilin, China	2022.07.04	2	BUG	56	17	3.29	broken eggshell	1
Oriental reed warbler	SFTZ, Jilin, China	2022.07.07	3	BUG	144	65	2.22	not broken	0
Oriental reed warbler	SFTZ, Jilin, China	2022.07.08	4	BUG	55	39	1.41	broken eggshell	1
Oriental reed warbler	SFTZ, Jilin, China	2022.07.11	5	BUG	22	12	1.83	broken eggshell	1
Oriental reed warbler	SFTZ, Jilin, China	2022.07.11	6	BUG	4	2	2	broken eggshell	1
Oriental reed warbler	SFTZ, Jilin, China	2022.07.10	7	BUG	14	9	1.56	broken eggshell	1
Oriental reed warbler	SFTZ, Jilin, China	2022.07.11	8	BUG	23	17	1.35	not broken	0
